# Supplementary material for: The Association of Specific Dietary Patterns with Cardiometabolic Outcomes in Women with a History of Gestational Diabetes Mellitus: A Scoping Review
Source: Nutrients. 2023 Mar 27;15(7):1613. doi: 10.3390/nu15071613 (PMC10097232; doi:10.3390/nu15071613)
Supplement: Supplementary file 1 [file nutrients-15-01613-s001.zip]

Archive with 1 entries (1 files):
- nutrients-2284174-supplementary.pdf
